# Supplementary material for: Global m6A RNA Methylation in SARS-CoV-2 Positive Nasopharyngeal Samples in a Mexican Population: A First Approximation Study
Source: Epigenomes. 2022 Jun 29;6(3):16. doi: 10.3390/epigenomes6030016 (PMC9326742; doi:10.3390/epigenomes6030016)
Supplement: Supplementary file 1 [file epigenomes-06-00016-s001.zip]

Archive with 2 entries (2 files):
- Batista-Roche et al_Supplementary File S1.xlsx
- Batista-Roche et al_Supplementary File S2.xlsx
