# Supplementary material for: Global m6A RNA Methylation in SARS-CoV-2 Positive Nasopharyngeal Samples in a Mexican Population: A First Approximation Study
Source: Epigenomes. 2022 Jun 29;6(3):16. doi: 10.3390/epigenomes6030016 (PMC9326742; doi:10.3390/epigenomes6030016)
Supplement: Supplementary file 1 [file epigenomes-06-00016-s001.zip › Batista-Roche et al_Supplementary File S1.xlsx]

## Sheet: Expression.csv
Samples	Age	Sex	Variant	Vaccination	Ct1	Ct2	Average_Cts	Control (Rp)	Average_Cts-Control	Relative_expression_N_gene
1	41	Female	Omicron	Complete	23.19	24.89	24.04	30.62	-6.58	95.6704
2	51	Female	Omicron	Complete	21.09	22.36	21.725	28.4	-6.675	102.182
3	30	Female	Omicron	Complete	24.46	24.31	24.385	25.28	-0.895	1.85961
4	50	Female	Omicron	Complete	21.46	23.28	22.37	31.38	-9.01	515.561
5	49	Female	Omicron	Complete	30.67	32.31	31.49	32.3	-0.81	1.75321
6	52	Male	Omicron	Complete	22.08	23.88	22.98	31.11	-8.13	280.139
7	38	Male	Omicron	Not vaccinated	29.19	30.75	29.97	30.33	-0.36	1.28343
8	33	Male	Omicron	Not vaccinated	24.58	27.03	25.805	28.47	-2.665	6.34227
9	35	Male	Omicron	Complete	27.39	29.58	28.485	29.25	-0.765	1.69937
10	38	Male	Omicron	Complete	23.4	25.28	24.34	30.82	-6.48	89.2636
11	50	Male	Delta	unknown	17.17	18.44	17.805	26.8	-8.995	510.229
12	32	Male	Delta	unknown	26.03	26.04	26.035	27.18	-1.145	2.21146
13	35	Male	Delta	unknown	15.8	14.23	15.015	24.35	-9.335	645.825
14	37	Male	Delta	unknown	25.95	24.68	25.315	26.69	-1.375	2.59368
15	30	Male	Delta	unknown	24.01	25.13	24.57	29.26	-4.69	25.8125
16	47	Female	Delta	Partial	20.02	21.11	20.565	28.98	-8.415	341.324
17	30	Female	Delta	unknown	23.56	25.33	24.445	32.48	-8.035	262.287
18	40	Female	Delta	Partial	16.78	15.19	15.985	25.38	-9.395	673.251
19	30	Female	Delta	Partial	22.86	21.23	22.045	27.39	-5.345	40.6448
20	60	Female	Delta	Partial	20.75	21.91	21.33	30.1	-8.77	436.549
21	32	Male	Gamma	Not vaccinated	24.52	25.98	25.25	32.17	-6.92	121.095
22	54	Male	Gamma	Not vaccinated	29.44	27.88	28.66	31.17	-2.51	5.6962
23	48	Male	Gamma	Not vaccinated	21.27	21.49	21.38	26.65	-5.27	38.5859
24	44	Male	Gamma	Not vaccinated	24.32	26.6	25.46	33.59	-8.13	280.139
25	45	Male	Gamma	Not vaccinated	20.24	18.84	19.54	22.5	-2.96	7.78124
26	36	Female	Gamma	Not vaccinated	19.14	21.02	20.08	27.68	-7.6	194.012
27	43	Female	Gamma	Not vaccinated	23.53	22.16	22.845	28.69	-5.845	57.4805
28	45	Female	Gamma	Not vaccinated	15.28	15.38	15.33	23.05	-7.72	210.839
29	40	Female	Gamma	Not vaccinated	25.33	22.89	24.11	27.22	-3.11	8.63383
30	55	Female	Gamma	Not vaccinated	25.42	27.55	26.485	31.84	-5.355	40.9275
31	53	Male	Mex	Not vaccinated	27.49	25.06	26.275	26.37	-0.095	1.06807
32	32	Male	Mex	Not vaccinated	26.94	26.38	26.66	29.27	-2.61	6.10504
33	52	Male	Mex	Not vaccinated	23.15	23.95	23.55	25.3	-1.75	3.36359
34	35	Male	Mex	Not vaccinated	21.96	21.51	21.735	25.89	-4.155	17.8147
35	34	Male	Mex	Not vaccinated	24.21	25.12	24.665	26.92	-2.255	4.77334
36	39	Female	Mex	Not vaccinated	25.5	24.98	25.24	30.15	-4.91	30.0647
37	58	Female	Mex	Not vaccinated	29.33	31.51	30.42	31.63	-1.21	2.31338
38	55	Female	Mex	Not vaccinated	22.1	20.21	21.155	27.57	-6.415	85.3311
39	59	Female	Mex	Not vaccinated	29.81	30.14	29.975	32.03	-2.055	4.15544
40	51	Female	Mex	Not vaccinated	30.16	27.88	29.02	29.52	-0.5	1.41421
41	37	Male	Alpha	Not vaccinated	22.45	25.57	24.01	32.17	-8.16	286.026
42	52	Male	Alpha	Not vaccinated	24.23	25.29	24.76	25.65	-0.89	1.85318
43	43	Male	Alpha	Not vaccinated	21.42	22.42	21.92	26.16	-4.24	18.8959
44	37	Male	Alpha	Not vaccinated	26.49	27.56	27.025	30.96	-3.935	15.2951
45	48	Male	Alpha	Not vaccinated	25.53	29.28	27.405	29.52	-2.115	4.3319
46	59	Female	Alpha	Not vaccinated	19.13	18.96	19.045	25.24	-6.195	73.2623
47	45	Female	Alpha	Not vaccinated	19.05	20.25	19.65	28.49	-8.84	458.253
48	60	Female	Alpha	Not vaccinated	27.41	29.24	28.325	30.92	-2.595	6.04189
49	57	Female	Alpha	Not vaccinated	22.48	23.66	23.07	26.32	-3.25	9.51366
50	52	Female	Alpha	Not vaccinated	17.72	20.16	18.94	27.06	-8.12	278.204
51	59	Male	Epsilon	Not vaccinated	22.01	24.23	23.12	27.55	-4.43	21.5557
52	51	Male	Epsilon	Not vaccinated	19.09	18.01	18.55	25.42	-6.87	116.97
53	36	Male	Epsilon	Not vaccinated	25.1	25.45	25.275	27.86	-2.585	6.00016
54	46	Male	Epsilon	Not vaccinated	26.94	26.38	26.66	29.27	-2.61	6.10504
55	56	Male	Epsilon	Not vaccinated	27.54	30.24	28.89	31.06	-2.17	4.50023
56	55	Female	Epsilon	Not vaccinated	23.06	23.52	23.29	30.49	-7.2	147.033
57	33	Female	Epsilon	Not vaccinated	27.32	25.24	26.28	27.08	-0.8	1.7411
58	39	Female	Epsilon	Not vaccinated	21.12	21.21	21.165	27.61	-6.445	87.1241
59	41	Female	Epsilon	Not vaccinated	25.38	28.43	26.905	31.99	-5.085	33.942
60	30	Female	Epsilon	Not vaccinated	19.77	20.46	20.115	25.29	-5.175	36.1269
