# Supplementary material for: Global m6A RNA Methylation in SARS-CoV-2 Positive Nasopharyngeal Samples in a Mexican Population: A First Approximation Study
Source: Epigenomes. 2022 Jun 29;6(3):16. doi: 10.3390/epigenomes6030016 (PMC9326742; doi:10.3390/epigenomes6030016)
Supplement: Supplementary file 1 [file epigenomes-06-00016-s001.zip › Batista-Roche et al_Supplementary File S2.xlsx]

## Sheet: Methylation
Samples	Age	Sex	Variant	Vaccination	RNA applied to the well: S (ng)	DO_sample	DO_PC	RNA applied CP: P(ng)	DO_NC	Relative m6A (%)
1	41	Female	Omicron	Complete	480	0.108	0.263	0.1	0.084	0.0027933
2	51	Female	Omicron	Complete	480	0.156	0.263	0.1	0.084	0.00837989
3	30	Female	Omicron	Complete	480	0.34	0.263	0.1	0.084	0.0297952
4	50	Female	Omicron	Complete	480	0.12	0.263	0.1	0.084	0.00418994
5	49	Female	Omicron	Complete	480	0.167	0.263	0.1	0.084	0.00966015
6	52	Male	Omicron	Complete	480	0.126	0.263	0.1	0.084	0.00488827
7	38	Male	Omicron	Not vaccinated	480	0.255	0.263	0.1	0.084	0.0199022
8	33	Male	Omicron	Not vaccinated	480	0.147	0.263	0.1	0.084	0.0073324
9	35	Male	Omicron	Complete	480	0.503	0.263	0.1	0.084	0.0487663
10	38	Male	Omicron	Complete	480	0.201	0.263	0.1	0.084	0.0136173
11	50	Male	Delta	unknown	480	0.096	0.078	0.1	0.05	0.0342262
12	32	Male	Delta	unknown	240	0.081	0.078	0.1	0.05	0.046131
13	35	Male	Delta	unknown	360	0.099	0.078	0.1	0.05	0.0486111
14	37	Male	Delta	unknown	315	0.08	0.078	0.1	0.05	0.0340136
15	30	Male	Delta	unknown	355	0.098	0.078	0.1	0.05	0.0482897
16	47	Female	Delta	Partial	405	0.158	0.078	0.1	0.05	0.0952381
17	30	Female	Delta	unknown	336	0.065	0.078	0.1	0.05	0.0159439
18	40	Female	Delta	Partial	585	0.139	0.078	0.1	0.05	0.0543346
19	30	Female	Delta	Partial	256	0.064	0.078	0.1	0.05	0.0195312
20	60	Female	Delta	Partial	516	0.08	0.078	0.1	0.05	0.0207641
21	32	Male	Gamma	Not vaccinated	484	0.215	0.078	0.1	0.05	0.121753
22	54	Male	Gamma	Not vaccinated	114	0.053	0.078	0.1	0.05	0.0093985
23	48	Male	Gamma	Not vaccinated	164	0.128	0.078	0.1	0.05	0.169861
24	44	Male	Gamma	Not vaccinated	382	0.208	0.078	0.1	0.05	0.147719
25	45	Male	Gamma	Not vaccinated	527	0.057	0.078	0.1	0.05	0.00474383
26	36	Female	Gamma	Not vaccinated	640	0.13	0.078	0.1	0.05	0.0446429
27	43	Female	Gamma	Not vaccinated	142	0.082	0.078	0.1	0.05	0.0804829
28	45	Female	Gamma	Not vaccinated	181	0.07	0.078	0.1	0.05	0.0394633
29	40	Female	Gamma	Not vaccinated	245	0.074	0.078	0.1	0.05	0.0349854
30	55	Female	Gamma	Not vaccinated	214	0.096	0.078	0.1	0.05	0.076769
31	53	Male	Mex	Not vaccinated	300	0.104	0.078	0.1	0.05	0.0642857
32	32	Male	Mex	Not vaccinated	420	0.153	0.078	0.1	0.05	0.087585
33	52	Male	Mex	Not vaccinated	480	0.197	0.078	0.1	0.05	0.109375
34	35	Male	Mex	Not vaccinated	480	0.104	0.078	0.1	0.05	0.0401786
35	34	Male	Mex	Not vaccinated	180	0.086	0.078	0.1	0.05	0.0714286
36	39	Female	Mex	Not vaccinated	300	0.23	0.078	0.1	0.05	0.214286
37	58	Female	Mex	Not vaccinated	240	0.092	0.078	0.1	0.05	0.0625
38	55	Female	Mex	Not vaccinated	400	0.225	0.078	0.1	0.05	0.15625
39	59	Female	Mex	Not vaccinated	480	0.386	0.078	0.1	0.05	0.25
40	51	Female	Mex	Not vaccinated	140	0.083	0.078	0.1	0.05	0.0841837
41	37	Male	Alpha	Not vaccinated	480	0.117	0.082	0.1	0.057	0.05
42	52	Male	Alpha	Not vaccinated	522	0.238	0.082	0.1	0.057	0.138697
43	43	Male	Alpha	Not vaccinated	300	0.077	0.082	0.1	0.057	0.0266667
44	37	Male	Alpha	Not vaccinated	310	0.106	0.082	0.1	0.057	0.0632258
45	48	Male	Alpha	Not vaccinated	168	0.091	0.082	0.1	0.057	0.0809524
46	59	Female	Alpha	Not vaccinated	300	0.156	0.082	0.1	0.057	0.132
47	45	Female	Alpha	Not vaccinated	260	0.082	0.082	0.1	0.057	0.0384615
48	60	Female	Alpha	Not vaccinated	430	0.109	0.082	0.1	0.057	0.0483721
49	57	Female	Alpha	Not vaccinated	243	0.16	0.082	0.1	0.057	0.169547
50	52	Female	Alpha	Not vaccinated	132	0.113	0.082	0.1	0.057	0.169697
51	59	Male	Epsilon	Not vaccinated	560	0.197	0.082	0.1	0.057	0.1
52	51	Male	Epsilon	Not vaccinated	448	0.207	0.082	0.1	0.057	0.133929
53	36	Male	Epsilon	Not vaccinated	190	0.148	0.082	0.1	0.057	0.191579
54	46	Male	Epsilon	Not vaccinated	186	0.147	0.082	0.1	0.057	0.193548
55	56	Male	Epsilon	Not vaccinated	420	0.154	0.082	0.1	0.057	0.092381
56	55	Female	Epsilon	Not vaccinated	450	0.217	0.082	0.1	0.057	0.142222
57	33	Female	Epsilon	Not vaccinated	258	0.203	0.082	0.1	0.057	0.226357
58	39	Female	Epsilon	Not vaccinated	260	0.263	0.082	0.1	0.057	0.316923
59	41	Female	Epsilon	Not vaccinated	359	0.178	0.082	0.1	0.057	0.134819
60	30	Female	Epsilon	Not vaccinated	180	0.144	0.082	0.1	0.057	0.193333
61		Male	Control	Not vaccinated	300	0.21	0.082	0.1	0.057	0.204
62		Male	Control	Not vaccinated	450	0.147	0.082	0.1	0.057	0.08
63		Male	Control	Not vaccinated	500	0.17	0.082	0.1	0.057	0.0904
64		Male	Control	Not vaccinated	500	0.266	0.082	0.1	0.057	0.1672
65		Male	Control	Not vaccinated	450	0.274	0.082	0.1	0.057	0.192889
66		Female	Control	Not vaccinated	420	0.176	0.082	0.1	0.057	0.113333
67		Female	Control	Not vaccinated	500	0.233	0.082	0.1	0.057	0.1408
68		Female	Control	Not vaccinated	480	0.206	0.082	0.1	0.057	0.124167
69		Female	Control	Not vaccinated	480	0.181	0.082	0.1	0.057	0.103333
70		Female	Control	Not vaccinated	480	0.174	0.082	0.1	0.057	0.0975
